# Supplementary material for: Transcriptome Analysis Revealing the Interaction of Abscisic Acid and Cell Wall Modifications during the Flower Opening and Closing Process of Nymphaea lotus
Source: Int J Mol Sci. 2022 Nov 22;23(23):14524. doi: 10.3390/ijms232314524 (PMC9740110; doi:10.3390/ijms232314524)
Supplement: Supplementary file 1 [file ijms-23-14524-s001.zip]

Archive with 1 entries (1 files):
- ijms-1941285-supplementary.pdf
